# Supplementary material for: Recrudescence of transmission of onchocerciasis in some endemic communities in Kaduna State, Nigeria: What is the way forward?
Source: PLoS Negl Trop Dis. 2025 Aug 7;19(8):e0012495. doi: 10.1371/journal.pntd.0012495 (PMC12331076; doi:10.1371/journal.pntd.0012495)
Supplement: S1 Results — (S1_Results.XLSX) [file pntd.0012495.s004.xlsx]

## Sheet: 0
	Well	Fluor	Content	Target	Sample	Threshold Cycle ( C(t) )	C(t) Mean	C(t) Std. Dev	Starting Quantity (SQ)	Log Starting Quantity	SQ Mean	SQ Std. Dev	Set Point	Well Note
	A01	FAM	Unkn	O. vulvulus	k01	40.6767	40.6767	0				0	61
	A02	FAM	Unkn	O. vulvulus	k09	42.7727	42.7727	0				0	61
	A03	FAM	Unkn	O. vulvulus	k017	25.9231	25.9231	0				0	61
	A04	FAM	Unkn	O. vulvulus	k025	42.9739	42.9739	0				0	61
	A05	FAM	Unkn	O. vulvulus	k033	46.7118	46.7118	0				0	61
	A06	FAM	Unkn	O. vulvulus	k041	42.6471	42.6471	0				0	61
	A07	FAM	Unkn	O. vulvulus	k049	46.1886	46.1886	0				0	61
	A08	FAM	Unkn	O. vulvulus	k057	44.7383	44.7383	0				0	61
	A09	FAM	Unkn	O. vulvulus	k065	44.9943	44.9943	0				0	61
	A10	FAM	Unkn	O. vulvulus	I01	44.2864	44.2864	0				0	61
	A11	FAM	Unkn	O. vulvulus	A01	31.2062	31.2062	0				0	61
	A12	FAM	Neg Ctrl	O. vulvulus			0	0				0	61
	B01	FAM	Unkn	O. vulvulus	k02	44.9725	44.9725	0				0	61
	B02	FAM	Unkn	O. vulvulus	k010		0	0			0	0	61
	B03	FAM	Unkn	O. vulvulus	k018	44.0948	44.0948	0				0	61
	B04	FAM	Unkn	O. vulvulus	k026	39.5954	39.5954	0				0	61
	B05	FAM	Unkn	O. vulvulus	K34	44.7303	44.7303	0				0	61
	B06	FAM	Unkn	O. vulvulus	k042	43.8756	43.8756	0				0	61
	B07	FAM	Unkn	O. vulvulus	k050	24.6951	24.6951	0				0	61
	B08	FAM	Unkn	O. vulvulus	k058	44.4921	44.4921	0				0	61
	B09	FAM	Unkn	O. vulvulus	k066	45.7496	45.7496	0				0	61
	B10	FAM	Unkn	O. vulvulus	I02	39.9734	39.9734	0				0	61
	B11	FAM	Unkn	O. vulvulus	A02	32.5397	32.5397	0				0	61
	C01	FAM	Unkn	O. vulvulus	k03	39.6992	39.6992	0				0	61
	C02	FAM	Unkn	O. vulvulus	k011	43.7308	43.7308	0				0	61
	C03	FAM	Unkn	O. vulvulus	k019	44.3406	44.3406	0				0	61
	C04	FAM	Unkn	O. vulvulus	k027	39.8823	39.8823	0				0	61
	C05	FAM	Unkn	O. vulvulus	k035	41.5956	41.5956	0				0	61
	C06	FAM	Unkn	O. vulvulus	k043	44.2104	44.2104	0				0	61
	C07	FAM	Unkn	O. vulvulus	k051	41.7865	41.7865	0				0	61
	C08	FAM	Unkn	O. vulvulus	k059	29.8081	29.8081	0				0	61
	C09	FAM	Unkn	O. vulvulus	k067	45.8534	45.8534	0				0	61
	C10	FAM	Unkn	O. vulvulus	I03	44.4014	44.4014	0				0	61
	C11	FAM	Unkn	O. vulvulus	AO3	44.7162	44.7162	0				0	61
	D01	FAM	Unkn	O. vulvulus	k04	28.9255	28.9255	0				0	61
	D02	FAM	Unkn	O. vulvulus	k012		0	0			0	0	61
	D03	FAM	Unkn	O. vulvulus	k020		0	0			0	0	61
	D04	FAM	Unkn	O. vulvulus	k028	42.4776	42.4776	0				0	61
	D05	FAM	Unkn	O. vulvulus	k036	47.967	47.967	0				0	61
	D06	FAM	Unkn	O. vulvulus	K44	40.9618	40.9618	0				0	61
	D07	FAM	Unkn	O. vulvulus	k052	17.7164	17.7164	0				0	61
	D08	FAM	Unkn	O. vulvulus	k060	22.9439	22.9439	0				0	61
	D09	FAM	Unkn	O. vulvulus	k068	40.7045	40.7045	0				0	61
	D10	FAM	Unkn	O. vulvulus	I04	44.3008	44.3008	0				0	61
	D11	FAM	Unkn	O. vulvulus	A04	30.7493	30.7493	0				0	61
	E01	FAM	Unkn	O. vulvulus	k05	26.974	26.974	0				0	61
	E02	FAM	Unkn	O. vulvulus	k013	42.2079	42.2079	0				0	61
	E03	FAM	Unkn	O. vulvulus	k021	44.9637	44.9637	0				0	61
	E04	FAM	Unkn	O. vulvulus	k029	43.84	43.84	0				0	61
	E05	FAM	Unkn	O. vulvulus	k037	43.8437	43.8437	0				0	61
	E06	FAM	Unkn	O. vulvulus	k045	43.8496	43.8496	0				0	61
	E07	FAM	Unkn	O. vulvulus	k053	41.8888	41.8888	0				0	61
	E08	FAM	Unkn	O. vulvulus	k061	43.9632	43.9632	0				0	61
	E09	FAM	Unkn	O. vulvulus	k069	43.7738	43.7738	0				0	61
	E10	FAM	Unkn	O. vulvulus	I05	41.9125	41.9125	0				0	61
	E11	FAM	Unkn	O. vulvulus	A05	31.7402	31.7402	0				0	61
	F01	FAM	Unkn	O. vulvulus	k06	14.7102	14.7102	0				0	61
	F02	FAM	Unkn	O. vulvulus	k014	43.9017	43.9017	0				0	61
	F03	FAM	Unkn	O. vulvulus	k022	15.995	15.995	0				0	61
	F04	FAM	Unkn	O. vulvulus	k030	45.8839	45.8839	0				0	61
	F05	FAM	Unkn	O. vulvulus	k038	41.9707	41.9707	0				0	61
	F06	FAM	Unkn	O. vulvulus	k046	43.7419	43.7419	0				0	61
	F07	FAM	Unkn	O. vulvulus	k054	43.5884	43.5884	0				0	61
	F08	FAM	Unkn	O. vulvulus	k062	41.8468	41.8468	0				0	61
	F09	FAM	Unkn	O. vulvulus	k070	39.7303	39.7303	0				0	61
	F10	FAM	Unkn	O. vulvulus	I06	45.5571	45.5571	0				0	61
	F11	FAM	Unkn	O. vulvulus	A06	35.9364	35.9364	0				0	61
	G01	FAM	Unkn	O. vulvulus	k07	44.971	44.971	0				0	61
	G02	FAM	Unkn	O. vulvulus	k015	39.9676	39.9676	0				0	61
	G03	FAM	Unkn	O. vulvulus	k023	33.8152	33.8152	0				0	61
	G04	FAM	Unkn	O. vulvulus	k031	45.9538	45.9538	0				0	61
	G05	FAM	Unkn	O. vulvulus	k039	39.9533	39.9533	0				0	61
	G06	FAM	Unkn	O. vulvulus	k047	45.3083	45.3083	0				0	61
	G07	FAM	Unkn	O. vulvulus	k055	45.5798	45.5798	0				0	61
	G08	FAM	Unkn	O. vulvulus	k063	44.8836	44.8836	0				0	61
	G09	FAM	Pos Ctrl	O. vulvulus		35.4361	35.4361	0				0	61
	G10	FAM	Unkn	O. vulvulus	I07	45.376	45.376	0				0	61
	G11	FAM	Unkn	O. vulvulus	KA1	43.1953	43.1953	0				0	61
	H01	FAM	Unkn	O. vulvulus	k08	41.8682	41.8682	0				0	61
	H02	FAM	Unkn	O. vulvulus	k016	43.9174	43.9174	0				0	61
	H03	FAM	Unkn	O. vulvulus	k024	39.7891	39.7891	0				0	61
	H04	FAM	Unkn	O. vulvulus	k032	45.7378	45.7378	0				0	61
	H05	FAM	Unkn	O. vulvulus	k040	44.7964	44.7964	0				0	61
	H06	FAM	Unkn	O. vulvulus	k048	45.7632	45.7632	0				0	61
	H07	FAM	Unkn	O. vulvulus	k056	39.7792	39.7792	0				0	61
	H08	FAM	Unkn	O. vulvulus	k064	45.7878	45.7878	0				0	61
	H09	FAM	Pos Ctrl	O. vulvulus		35.3725	35.3725	0				0	61
	H10	FAM	Unkn	O. vulvulus	I08	45.25	45.25	0				0	61
	H11	FAM	Pos Ctrl	O. vulvulus		33.4767	33.4767	0				0	61
	A01	HEX	Unkn	O. ochengi	k01	42.1187	42.1187	0				0	61
	A02	HEX	Unkn	O. ochengi	k09	44.6444	44.6444	0				0	61
	A03	HEX	Unkn	O. ochengi	k017	44.8523	44.8523	0				0	61
	A04	HEX	Unkn	O. ochengi	k025	44.9142	44.9142	0				0	61
	A05	HEX	Unkn	O. ochengi	k033	44.0739	44.0739	0				0	61
	A06	HEX	Unkn	O. ochengi	k041	45.3012	45.3012	0				0	61
	A07	HEX	Unkn	O. ochengi	k049	43.7434	43.7434	0				0	61
	A08	HEX	Unkn	O. ochengi	k057	43.798	43.798	0				0	61
	A09	HEX	Unkn	O. ochengi	k065	39.5841	39.5841	0				0	61
	A10	HEX	Unkn	O. ochengi	I01	41.4438	41.4438	0				0	61
	A11	HEX	Unkn	O. ochengi	A01	43.8941	43.8941	0				0	61
	A12	HEX	Neg Ctrl	O. ochengi		0	0	0				0	61
	B01	HEX	Unkn	O. ochengi	k02	43.8238	43.8238	0				0	61
	B02	HEX	Unkn	O. ochengi	k010	40.6123	40.6123	0				0	61
	B03	HEX	Unkn	O. ochengi	k018	43.6475	42.6475	0				0	61
	B04	HEX	Unkn	O. ochengi	k026	46.8295	46.8295	0				0	61
	B05	HEX	Unkn	O. ochengi	K34	43.2278	43.2278	0				0	61
	B06	HEX	Unkn	O. ochengi	k042	42.854	42.854	0				0	61
	B07	HEX	Unkn	O. ochengi	k050	45.8266	45.8266	0				0	61
	B08	HEX	Unkn	O. ochengi	k058	41.2598	41.2598	0				0	61
	B09	HEX	Unkn	O. ochengi	k066	39.9245	39.9245	0				0	61
	B10	HEX	Unkn	O. ochengi	I02	43.8547	43.8547	0				0	61
	B11	HEX	Unkn	O. ochengi	A02	41.6522	41.6522	0				0	61
	C01	HEX	Unkn	O. ochengi	k03	44.2697	44.2697	0				0	61
	C02	HEX	Unkn	O. ochengi	k011		0	0			0	0	61
	C03	HEX	Unkn	O. ochengi	k019	44.2797	44.2797	0				0	61
	C04	HEX	Unkn	O. ochengi	k027	42.2236	42.2236	0				0	61
	C05	HEX	Unkn	O. ochengi	k035	45.8788	45.8788	0				0	61
	C06	HEX	Unkn	O. ochengi	k043	43.9761	43.9761	0				0	61
	C07	HEX	Unkn	O. ochengi	k051	42.8468	42.8468	0				0	61
	C08	HEX	Unkn	O. ochengi	k059	40.4628	40.4628	0				0	61
	C09	HEX	Unkn	O. ochengi	k067	45.9279	45.9279	0				0	61
	C10	HEX	Unkn	O. ochengi	I03	39.9936	39.9936	0				0	61
	C11	HEX	Unkn	O. ochengi	AO3	41.7574	41.7574	0				0	61
	D01	HEX	Unkn	O. ochengi	k04	44.2381	44.2381	0				0	61
	D02	HEX	Unkn	O. ochengi	k012	45.6126	45.6126	0				0	61
	D03	HEX	Unkn	O. ochengi	k020	43.8814	43.8814	0				0	61
	D04	HEX	Unkn	O. ochengi	k028	44.7443	44.7443	0				0	61
	D05	HEX	Unkn	O. ochengi	k036	42.7462	42.7462	0				0	61
	D06	HEX	Unkn	O. ochengi	K44	44.4508	44.4508	0				0	61
	D07	HEX	Unkn	O. ochengi	k052	41.9182	41.9182	0				0	61
	D08	HEX	Unkn	O. ochengi	k060	45.3962	45.3962	0				0	61
	D09	HEX	Unkn	O. ochengi	k068	40.6389	40.6389	0				0	61
	D10	HEX	Unkn	O. ochengi	I04	42.9242	42.9242	0				0	61
	D11	HEX	Unkn	O. ochengi	A04	41.877	41.877	0				0	61
	E01	HEX	Unkn	O. ochengi	k05	42.8848	42.8848	0				0	61
	E02	HEX	Unkn	O. ochengi	k013	39.8577	39.8577	0				0	61
	E03	HEX	Unkn	O. ochengi	k021	41.34	41.34	0				0	61
	E04	HEX	Unkn	O. ochengi	k029	45.3574	45.3574	0				0	61
	E05	HEX	Unkn	O. ochengi	k037	39.6778	39.6778	0				0	61
	E06	HEX	Unkn	O. ochengi	k045	39.9364	39.9364	0				0	61
	E07	HEX	Unkn	O. ochengi	k053	40.8725	40.8725	0				0	61
	E08	HEX	Unkn	O. ochengi	k061	44.5497	44.5497	0				0	61
	E09	HEX	Unkn	O. ochengi	k069	45.5743	45.5743	0				0	61
	E10	HEX	Unkn	O. ochengi	I05	43.766	43.766	0				0	61
	E11	HEX	Unkn	O. ochengi	A05	45.9176	45.9176	0				0	61
	F01	HEX	Unkn	O. ochengi	k06	43.5119	43.5119	0				0	61
	F02	HEX	Unkn	O. ochengi	k014	39.6793	39.6793	0				0	61
	F03	HEX	Unkn	O. ochengi	k022	45.7919	45.7919	0				0	61
	F04	HEX	Unkn	O. ochengi	k030	40.6836	40.6836	0				0	61
	F05	HEX	Unkn	O. ochengi	k038	45.4547	45.4547	0				0	61
	F06	HEX	Unkn	O. ochengi	k046	44.8595	44.8595	0				0	61
	F07	HEX	Unkn	O. ochengi	k054	41.2758	41.2758	0				0	61
	F08	HEX	Unkn	O. ochengi	k062	44.3571	44.3571	0				0	61
	F09	HEX	Unkn	O. ochengi	k070	41.3312	41.3312	0				0	61
	F10	HEX	Unkn	O. ochengi	I06	42.2402	42.2402	0				0	61
	F11	HEX	Unkn	O. ochengi	A06	43.9808	43.9808	0				0	61
	G01	HEX	Unkn	O. ochengi	k07	39.8416	39.8416	0				0	61
	G02	HEX	Unkn	O. ochengi	k015	41.9913	41.9913	0				0	61
	G03	HEX	Unkn	O. ochengi	k023	42.8971	42.8971	0				0	61
	G04	HEX	Unkn	O. ochengi	k031	42.8971	42.8971	0				0	61
	G05	HEX	Unkn	O. ochengi	k039	39.9524	39.9524	0				0	61
	G06	HEX	Unkn	O. ochengi	k047	46.6246	46.6246	0				0	61
	G07	HEX	Unkn	O. ochengi	k055	44.7514	44.7514	0				0	61
	G08	HEX	Unkn	O. ochengi	k063	44.5447	44.5447	0				0	61
	G09	HEX	Pos Ctrl	O. ochengi		45.4586	45.4586	0				0	61
	G10	HEX	Unkn	O. ochengi	I07	40.0365	40.0365	0				0	61
	G11	HEX	Unkn	O. ochengi	KA1	43.0382	43.0382	0				0	61
	H01	HEX	Unkn	O. ochengi	k08	42.9256	42.9256	0				0	61
	H02	HEX	Unkn	O. ochengi	k016	44.9783	44.9783	0				0	61
	H03	HEX	Unkn	O. ochengi	k024	42.5028	42.5028	0				0	61
	H04	HEX	Unkn	O. ochengi	k032	43.1264	43.1264	0				0	61
	H05	HEX	Unkn	O. ochengi	k040	43.8234	43.8234	0				0	61
	H06	HEX	Unkn	O. ochengi	k048	45.4844	45.4844	0				0	61
	H07	HEX	Unkn	O. ochengi	k056	44.2402	44.2402	0				0	61
	H08	HEX	Unkn	O. ochengi	k064	43.3463	43.3463	0				0	61
	H09	HEX	Pos Ctrl	O. ochengi		44.5775	44.5775	0				0	61
	H10	HEX	Unkn	O. ochengi	I08	44.9534	44.9534	0				0	61
	H11	HEX	Pos Ctrl	O. ochengi		45.6964	45.6964	0				0	61
	A01	Cy5	Unkn	16srDNA	k01	1.54749	1.54749	0				0	61
	A02	Cy5	Unkn	16srDNA	k09	19.8667	19.8667	0				0	61
	A03	Cy5	Unkn	16srDNA	k017	38.4863	38.4863	0				0	61
	A04	Cy5	Unkn	16srDNA	k025	5.86418	5.86418	0				0	61
	A05	Cy5	Unkn	16srDNA	k033	33.1305	33.1305	0				0	61
	A06	Cy5	Unkn	16srDNA	k041	14.765	14.765	0				0	61
	A07	Cy5	Unkn	16srDNA	k049	34.0029	34.0029	0				0	61
	A08	Cy5	Unkn	16srDNA	k057	39.4693	39.4693	0				0	61
	A09	Cy5	Unkn	16srDNA	k065	20.536	20.536	0				0	61
	A10	Cy5	Unkn	16srDNA	I01	40.58	40.58	0				0	61
	A11	Cy5	Unkn	16srDNA	A01	13.138	13.138	0				0	61
	A12	Cy5	Neg Ctrl	16srDNA		2.58003	2.58003	0				0	61
	B01	Cy5	Unkn	16srDNA	k02	43.7273	43.7273	0				0	61
	B02	Cy5	Unkn	16srDNA	k010	42.3584	42.3584	0				0	61
	B03	Cy5	Unkn	16srDNA	k018	38.0391	38.0391	0				0	61
	B04	Cy5	Unkn	16srDNA	k026	2.2338	2.2338	0				0	61
	B05	Cy5	Unkn	16srDNA	K34	14.3946	14.3946	0				0	61
	B06	Cy5	Unkn	16srDNA	k042	29.0778	29.0778	0				0	61
	B07	Cy5	Unkn	16srDNA	k050	28.6666	28.6666	0				0	61
	B08	Cy5	Unkn	16srDNA	k058	9.82696	9.82696	0				0	61
	B09	Cy5	Unkn	16srDNA	k066	33.2266	33.2266	0				0	61
	B10	Cy5	Unkn	16srDNA	I02	23.1561	23.1561	0				0	61
	B11	Cy5	Unkn	16srDNA	A02	33.2889	33.2889	0				0	61
	C01	Cy5	Unkn	16srDNA	k03	14.5507	14.5507	0				0	61
	C02	Cy5	Unkn	16srDNA	k011	22.9357	22.9357	0				0	61
	C03	Cy5	Unkn	16srDNA	k019	37.9494	37.9494	0				0	61
	C04	Cy5	Unkn	16srDNA	k027	43.1972	43.1972	0				0	61
	C05	Cy5	Unkn	16srDNA	k035	21.4789	21.4789	0				0	61
	C06	Cy5	Unkn	16srDNA	k043	13.1967	13.1967	0				0	61
	C07	Cy5	Unkn	16srDNA	k051	36.2048	36.2048	0				0	61
	C08	Cy5	Unkn	16srDNA	k059	29.4513	29.4513	0				0	61
	C09	Cy5	Unkn	16srDNA	k067	7.63978	7.63978	0				0	61
	C10	Cy5	Unkn	16srDNA	I03	20.3511	20.3511	0				0	61
	C11	Cy5	Unkn	16srDNA	AO3	40.1101	40.1101	0				0	61
	D01	Cy5	Unkn	16srDNA	k04	36.1944	36.1944	0				0	61
	D02	Cy5	Unkn	16srDNA	k012	44.9666	44.9666	0				0	61
	D03	Cy5	Unkn	16srDNA	k020	20.2659	20.2659	0				0	61
	D04	Cy5	Unkn	16srDNA	k028	38.5976	38.5976	0				0	61
	D05	Cy5	Unkn	16srDNA	k036	42.6105	42.6105	0				0	61
	D06	Cy5	Unkn	16srDNA	K44	19.3248	19.3248	0				0	61
	D07	Cy5	Unkn	16srDNA	k052	33.2386	33.2386	0				0	61
	D08	Cy5	Unkn	16srDNA	k060	37.3994	37.3994	0				0	61
	D09	Cy5	Unkn	16srDNA	k068	36.8205	36.8205	0				0	61
	D10	Cy5	Unkn	16srDNA	I04	36.092	36.092	0				0	61
	D11	Cy5	Unkn	16srDNA	A04	35.2006	35.2006	0				0	61
	E01	Cy5	Unkn	16srDNA	k05	35.3041	35.3041	0				0	61
	E02	Cy5	Unkn	16srDNA	k013	10.8814	10.8814	0				0	61
	E03	Cy5	Unkn	16srDNA	k021	29.9512	29.9512	0				0	61
	E04	Cy5	Unkn	16srDNA	k029	43.2968	43.2968	0				0	61
	E05	Cy5	Unkn	16srDNA	k037	22.6204	22.6204	0				0	61
	E06	Cy5	Unkn	16srDNA	k045	28.9592	28.9592	0				0	61
	E07	Cy5	Unkn	16srDNA	k053	36.0177	36.0177	0				0	61
	E08	Cy5	Unkn	16srDNA	k061	33.7168	33.7168	0				0	61
	E09	Cy5	Unkn	16srDNA	k069	33.741	33.741	0				0	61
	E10	Cy5	Unkn	16srDNA	I05	23.8984	23.8984	0				0	61
	E11	Cy5	Unkn	16srDNA	A05	41.0221	41.0221	0				0	61
	F01	Cy5	Unkn	16srDNA	k06	10.0895	10.0895	0				0	61
	F02	Cy5	Unkn	16srDNA	k014	32.4229	32.4229	0				0	61
	F03	Cy5	Unkn	16srDNA	k022	36.0771	36.0771	0				0	61
	F04	Cy5	Unkn	16srDNA	k030	31.3053	31.3053	0				0	61
	F05	Cy5	Unkn	16srDNA	k038	43.2614	43.2614	0				0	61
	F06	Cy5	Unkn	16srDNA	k046	32.6168	32.6168	0				0	61
	F07	Cy5	Unkn	16srDNA	k054	11.329	11.329	0				0	61
	F08	Cy5	Unkn	16srDNA	k062	44.0078	44.0078	0				0	61
	F09	Cy5	Unkn	16srDNA	k070	5.38646	5.38646	0				0	61
	F10	Cy5	Unkn	16srDNA	I06	33.4505	33.4505	0				0	61
	F11	Cy5	Unkn	16srDNA	A06	5.49726	5.49726	0				0	61
	G01	Cy5	Unkn	16srDNA	k07	38.5244	38.5244	0				0	61
	G02	Cy5	Unkn	16srDNA	k015	36.2881	36.2881	0				0	61
	G03	Cy5	Unkn	16srDNA	k023	36.9133	36.9133	0				0	61
	G04	Cy5	Unkn	16srDNA	k031	39.8833	39.8833	0				0	61
	G05	Cy5	Unkn	16srDNA	k039	38.2385	38.2385	0				0	61
	G06	Cy5	Unkn	16srDNA	k047	10.9518	10.9518	0				0	61
	G07	Cy5	Unkn	16srDNA	k055	36.1802	36.1802	0				0	61
	G08	Cy5	Unkn	16srDNA	k063	45.2764	45.2764	0				0	61
	G09	Cy5	Pos Ctrl	16srDNA		33.6059	33.6059	0				0	61
	G10	Cy5	Unkn	16srDNA	I07	31.3104	31.3104	0				0	61
	G11	Cy5	Unkn	16srDNA	KA1	21.7952	21.7952	0				0	61
	H01	Cy5	Unkn	16srDNA	k08	29.6014	29.6014	0				0	61
	H02	Cy5	Unkn	16srDNA	k016	40.3961	40.3961	0				0	61
	H03	Cy5	Unkn	16srDNA	k024	40.9908	40.9908	0				0	61
	H04	Cy5	Unkn	16srDNA	k032	39.2945	39.2945	0				0	61
	H05	Cy5	Unkn	16srDNA	k040	38.7392	38.7392	0				0	61
	H06	Cy5	Unkn	16srDNA	k048	36.4833	36.4833	0				0	61
	H07	Cy5	Unkn	16srDNA	k056	14.0641	14.0641	0				0	61
	H08	Cy5	Unkn	16srDNA	k064	29.509	29.509	0				0	61
	H09	Cy5	Pos Ctrl	16srDNA		44.3297	44.3297	0				0	61
	H10	Cy5	Unkn	16srDNA	I08	35.3543	35.3543	0				0	61
	H11	Cy5	Pos Ctrl	16srDNA		32.3746	32.3746	0				0	61
